# Supplementary material for: Emergence of carbapenem-resistant Pseudomonas aeruginosa ST179 producing both IMP-16 and KPC-2: a case study of introduction from Peru to Spain
Source: Microbiol Spectr. 2024 May 10;12(6):e00614-24. doi: 10.1128/spectrum.00614-24 (PMC11237478; doi:10.1128/spectrum.00614-24)
Supplement: Supplemental tables — Tables S1-S3. [file spectrum.00614-24-s0002.xlsx]

## Sheet: Suppl. 1
Supplementary table 1. Antibiotic resistance genes described using Abricate.
	22-690	22-722	22-841	22-969	23-169
aac(6')-Il	x	x	x	x	x
aadA11	x	x	x	x	x
ant(2'')-Ia	x	x	x	x	x
aph(3')-IIb	x	x	x	x	x
aph(3')-VIa	x	x	x	x	x
blaIMP-16	x	x	x	x	x
blaKPC-2	x	x		x	x
blaKPC-35			x
blaOXA-2	x	x		x	x
blaOXA-396	x	x	x	x	x
blaOXA-4	x	x	x	x	x
blaPDC-374	x	x	x	x	x
catB7	x	x	x	x	x
crpP	x	x	x	x	x
sul1	x	x	x	x	x

## Sheet: Suppl. 2
Supplementary table 2. Mutational resistome. The genes from the isolates were compared to PAO1 reference genome. aa, amino acid; nt, nucleotide; wt, wild type.
	22-690	22-722	22-841	22-969	23-169
amgS	-	-	-	-	-
ampC	T105A, L176R
ampD	Q44H, G148A, D183Y
ampDh2	-	-	-	-	-
ampDh3	D148E, A219T
ampR	-	-	-	-	-
cmrA	Deletion of first adenine from the first metionine
ftsI	-	-	-	-	A547L, G548A, p.G548_A550insG
fusA1	-	-	-	-	-
gyrA	T83I
gyrB	-	-	-	-	-
mexR	∆ aa 141 to 147
mexS	P82L, S148T, V175A, C179S, D181E, I308V
mexT	∆ nt 240 to 247, which translates in a frame shift from aa 80 to the end (wt protein 347 aa)
mvaT	-	-	-	-	-
nalC	G71E, S209R
nalD	Q64STOP (wt protein 212 aa)
nfxB	-	-	-	-	-
PA3271	A212V
parR	-	-	-	-	-
parS	A138T, H398R

## Sheet: Suppl. 3
Supplementary table 3. Virulence factor profiles of the five isolates. The virulence factor genes were described using Abricate alongside vfdb. The five isolates presented the same virulence factor profile.
	22-690	22-722	22-841	22-969	23-169	Product
alg44	1	1	1	1	1	(alg44) alginate biosynthesis protein Alg8 [Alginate (VF0091)] [Pseudomonas aeruginosa PAO1]
alg8	1	1	1	1	1	(alg8) alginate-c5-mannuronan-epimerase AlgG [Alginate (VF0091)] [Pseudomonas aeruginosa PAO1]
algA	1	1	1	1	1	(algA) phosphomannose isomerase / guanosine 5'-diphospho-D-mannose pyrophosphorylase [Alginate (VF0091)] [Pseudomonas aeruginosa PAO1]
algB	1	1	1	1	1	(algB) two-component response regulator AlgB [Alginate (VF0091)] [Pseudomonas aeruginosa PAO1]
algC	1	1	1	1	1	(algC) phosphomannomutase AlgC [Alginate biosynthesis (CVF522)] [Pseudomonas aeruginosa PAO1]
algD	1	1	1	1	1	(algD) GDP-mannose 6-dehydrogenase AlgD [Alginate (VF0091)] [Pseudomonas aeruginosa PAO1]
algE	1	1	1	1	1	(algE) alginate biosynthetic protein AlgK precursor [Alginate (VF0091)] [Pseudomonas aeruginosa PAO1]
algF	1	1	1	1	1	(algF) alginate o-acetyltransferase AlgF [Alginate (VF0091)] [Pseudomonas aeruginosa PAO1]
algG	1	1	1	1	1	(algG) outer membrane protein AlgE [Alginate (VF0091)] [Pseudomonas aeruginosa PAO1]
algI	1	1	1	1	1	(algI) alginate o-acetyltransferase AlgI [Alginate (VF0091)] [Pseudomonas aeruginosa PAO1]
algJ	1	1	1	1	1	(algJ) alginate o-acetyltransferase AlgJ [Alginate (VF0091)] [Pseudomonas aeruginosa PAO1]
algK	1	1	1	1	1	(algK) alginate biosynthesis protein Alg44 [Alginate (VF0091)] [Pseudomonas aeruginosa PAO1]
algL	1	1	1	1	1	(algL) poly(beta-d-mannuronate) lyase precursor AlgL [Alginate (VF0091)] [Pseudomonas aeruginosa PAO1]
algP/algR3	1	1	1	1	1	(algP/algR3) alginate regulatory protein AlgP [Alginate (VF0091)] [Pseudomonas aeruginosa PAO1]
algQ	1	1	1	1	1	(algQ) Alginate regulatory protein AlgQ [Alginate (VF0091)] [Pseudomonas aeruginosa PAO1]
algR	1	1	1	1	1	(algR) alginate biosynthesis regulatory protein AlgR [Alginate (VF0091)] [Pseudomonas aeruginosa PAO1]
algU	1	1	1	1	1	(algU) alginate biosynthesis protein AlgZ/FimS [Alginate (VF0091)] [Pseudomonas aeruginosa PAO1]
algW	1	1	1	1	1	(algW) AlgW protein [Alginate regulation (CVF523)] [Pseudomonas aeruginosa PAO1]
algX	1	1	1	1	1	(algX) alginate biosynthesis protein AlgX [Alginate (VF0091)] [Pseudomonas aeruginosa PAO1]
algZ	1	1	1	1	1	(algZ) sigma factor AlgU [Alginate (VF0091)] [Pseudomonas aeruginosa PAO1]
aprA	1	1	1	1	1	(aprA) alkaline metalloproteinase precursor [Alkaline protease (VF0090)] [Pseudomonas aeruginosa PAO1]
chpA	1	1	1	1	1	(chpA) still frameshift probable component of chemotactic signal transduction system [Type IV pili (VF0082)] [Pseudomonas aeruginosa PAO1]
chpB	1	1	1	1	1	(chpB) probable methylesterase [Type IV pili (VF0082)] [Pseudomonas aeruginosa PAO1]
chpC	1	1	1	1	1	(chpC) probable chemotaxis protein [Type IV pili (VF0082)] [Pseudomonas aeruginosa PAO1]
chpD	1	1	1	1	1	(chpD) probable transcriptional regulator [Type IV pili (VF0082)] [Pseudomonas aeruginosa PAO1]
chpE	1	1	1	1	1	(chpE) probable chemotaxis protein [Type IV pili (VF0082)] [Pseudomonas aeruginosa PAO1]
clpV1	1	1	1	1	1	(clpV1) type VI secretion system AAA+ family ATPase [HSI-I (VF0334)] [Pseudomonas aeruginosa PAO1]
dotU1	1	1	1	1	1	(dotU1) type VI secretion system protein DotU [HSI-I (VF0334)] [Pseudomonas aeruginosa PAO1]
exoS	1	1	1	1	1	(exoS) type III secretion system effector ExoS ADP ribosyltransferase activity and GTPase-activating protein activity [ExoS (VF0096)] [Pseudomonas aeruginosa PAO1]
exoT	1	1	1	1	1	(exoT) type III secretion system effector ExoT ADP ribosyltransferase activity and GTPase-activating protein activity [ExoT (VF0097)] [Pseudomonas aeruginosa PAO1]
exoY	1	1	1	1	1	(exoY) type III secretion system effector ExoY adenylate cyclase [ExoY (VF0099)] [Pseudomonas aeruginosa PAO1]
exsA	1	1	1	1	1	(exsA) type III secretion system regulatory protein ExsA [TTSS (VF0083)] [Pseudomonas aeruginosa PAO1]
exsB	1	1	1	1	1	(exsB) type III secretion system piolitin ExsB [TTSS (VF0083)] [Pseudomonas aeruginosa PAO1]
exsC	1	1	1	1	1	(exsC) type III secretion system regulatory protein ExsC [TTSS (VF0083)] [Pseudomonas aeruginosa PAO1]
exsD	1	1	1	1	1	(exsD) type III secretion system regulatory protein ExsD [TTSS (VF0083)] [Pseudomonas aeruginosa PAO1]
exsE	1	1	1	1	1	(exsE) type III secretion system regulatory protein ExsE [TTSS (VF0083)] [Pseudomonas aeruginosa PAO1]
fha1	1	1	1	1	1	(fha1) type VI secretion system forkhead-associated protein Fha1 [HSI-I (VF0334)] [Pseudomonas aeruginosa PAO1]
fimT	1	1	1	1	1	(fimT) type 4 fimbrial biogenesis protein FimT [Type IV pili (VF0082)] [Pseudomonas aeruginosa PAO1]
fimU	1	1	1	1	1	(fimU) type 4 fimbrial biogenesis protein FimU [Type IV pili (VF0082)] [Pseudomonas aeruginosa PAO1]
fimV	1	1	1	1	1	(fimV) putative Type IV pili related protein [Type IV pili (VF0082)] [Pseudomonas aeruginosa PAO1]
fleN	1	1	1	1	1	(fleN) flagellar synthesis regulator FleN [Flagella (VF0273)] [Pseudomonas aeruginosa PAO1]
fleQ	1	1	1	1	1	(fleQ) transcriptional regulator FleQ [Flagella (VF0273)] [Pseudomonas aeruginosa PAO1]
fleR	1	1	1	1	1	(fleR) two-component response regulator [Flagella (VF0273)] [Pseudomonas aeruginosa PAO1]
fleS	1	1	1	1	1	(fleS) two-component sensor [Deoxyhexose linking sugar 209 Da capping structure (AI138)] [Pseudomonas aeruginosa PAO1]
flgA	1	1	1	1	1	(flgA) flagellar basal body P-ring biosynthesis protein FlgA [Deoxyhexose linking sugar 209 Da capping structure (AI138)] [Pseudomonas aeruginosa PAO1]
flgB	1	1	1	1	1	(flgB) flagellar basal body rod protein FlgB [Deoxyhexose linking sugar 209 Da capping structure (AI138)] [Pseudomonas aeruginosa PAO1]
flgC	1	1	1	1	1	(flgC) flagellar basal-body rod protein FlgC [Flagella (VF0273)] [Pseudomonas aeruginosa PAO1]
flgD	1	1	1	1	1	(flgD) flagellar basal-body rod modification protein FlgD [Flagella (VF0273)] [Pseudomonas aeruginosa PAO1]
flgE	1	1	1	1	1	(flgE) flagellar hook protein FlgE [Flagella (VF0273)] [Pseudomonas aeruginosa PAO1]
flgF	1	1	1	1	1	(flgF) flagellar basal-body rod protein FlgF [Flagella (VF0273)] [Pseudomonas aeruginosa PAO1]
flgG	1	1	1	1	1	(flgG) flagellar basal-body rod protein FlgG [Flagella (VF0273)] [Pseudomonas aeruginosa PAO1]
flgH	1	1	1	1	1	(flgH) flagellar L-ring protein precursor FlgH [Flagella (VF0273)] [Pseudomonas aeruginosa PAO1]
flgI	1	1	1	1	1	(flgI) flagellar P-ring protein precursor FlgI [Flagella (VF0273)] [Pseudomonas aeruginosa PAO1]
flgJ	1	1	1	1	1	(flgJ) flagellar rod assembly protein/muramidase FlgJ [Flagella (VF0273)] [Pseudomonas aeruginosa PAO1]
flgK	1	1	1	1	1	(flgK) flagellar hook-associated protein 1 FlgK [Flagella (VF0273)] [Pseudomonas aeruginosa PAO1]
flgM	1	1	1	1	1	(flgM) negative regulator of flagellin synthesis [Deoxyhexose linking sugar 209 Da capping structure (AI138)] [Pseudomonas aeruginosa PAO1]
flgN	1	1	1	1	1	(flgN) flagella synthesis protein FlgN [Deoxyhexose linking sugar 209 Da capping structure (AI138)] [Pseudomonas aeruginosa PAO1]
flhA	1	1	1	1	1	(flhA) flagellar biosynthesis protein FlhA [Flagella (VF0273)] [Pseudomonas aeruginosa PAO1]
flhB	1	1	1	1	1	(flhB) flagellar biosynthetic protein FlhB [Flagella (VF0273)] [Pseudomonas aeruginosa PAO1]
flhF	1	1	1	1	1	(flhF) flagellar biosynthesis protein FlhF [Flagella (VF0273)] [Pseudomonas aeruginosa PAO1]
fliA	1	1	1	1	1	(fliA) flagellar biosynthesis sigma factor FliA [Deoxyhexose linking sugar 209 Da capping structure (AI138)] [Pseudomonas aeruginosa PAO1]
fliE	1	1	1	1	1	(fliE) flagellar hook-basal body complex protein FliE [Flagella (VF0273)] [Pseudomonas aeruginosa PAO1]
fliF	1	1	1	1	1	(fliF) flagellar M-ring protein FliF [Flagella (VF0273)] [Pseudomonas aeruginosa PAO1]
fliG	1	1	1	1	1	(fliG) flagellar motor switch protein G [Flagella (VF0273)] [Pseudomonas aeruginosa PAO1]
fliH	1	1	1	1	1	(fliH) flagellar assembly protein H [Flagella (VF0273)] [Pseudomonas aeruginosa PAO1]
fliI	1	1	1	1	1	(fliI) flagellum-specific ATP synthase FliI [Flagella (VF0273)] [Pseudomonas aeruginosa PAO1]
fliJ	1	1	1	1	1	(fliJ) flagellar protein FliJ [Flagella (VF0273)] [Pseudomonas aeruginosa PAO1]
fliK	1	1	1	1	1	(fliK) flagellar hook-length control protein FliK [Deoxyhexose linking sugar 209 Da capping structure (AI138)] [Pseudomonas aeruginosa PAO1]
fliL	1	1	1	1	1	(fliL) flagellar basal body protein FliL [Deoxyhexose linking sugar 209 Da capping structure (AI138)] [Pseudomonas aeruginosa PAO1]
fliM	1	1	1	1	1	(fliM) flagellar motor switch protein FliM [Flagella (VF0273)] [Pseudomonas aeruginosa PAO1]
fliN	1	1	1	1	1	(fliN) flagellar motor switch protein FliN [Flagella (VF0273)] [Pseudomonas aeruginosa PAO1]
fliO	1	1	1	1	1	(fliO) flagellar protein FliO [Flagella (VF0273)] [Pseudomonas aeruginosa PAO1]
fliP	1	1	1	1	1	(fliP) flagellar biosynthetic protein FliP [Flagella (VF0273)] [Pseudomonas aeruginosa PAO1]
fliQ	1	1	1	1	1	(fliQ) flagellar biosynthetic protein FliQ [Flagella (VF0273)] [Pseudomonas aeruginosa PAO1]
fliR	1	1	1	1	1	(fliR) flagellar biosynthetic protein FliR [Flagella (VF0273)] [Pseudomonas aeruginosa PAO1]
fptA	1	1	1	1	1	(fptA) Fe(III)-pyochelin receptor precursor [Pyochelin (VF0095)] [Pseudomonas aeruginosa PAO1]
hcp1	1	1	1	1	1	(hcp1) type VI secretion system substrate Hcp1 [HSI-I (VF0334)] [Pseudomonas aeruginosa PAO1]
hsiA1	1	1	1	1	1	(hsiA1) type VI secretion system hcp secretion island protein HsiA1 [HSI-I (VF0334)] [Pseudomonas aeruginosa PAO1]
hsiB1/vipA	1	1	1	1	1	(hsiB1/vipA) type VI secretion system tubule-forming protein VipA [HSI-I (VF0334)] [Pseudomonas aeruginosa PAO1]
hsiC1/vipB	1	1	1	1	1	(hsiC1/vipB) type VI secretion system tubule-forming protein VipB [HSI-I (VF0334)] [Pseudomonas aeruginosa PAO1]
hsiE1	1	1	1	1	1	(hsiE1) type VI secretion system hcp secretion island protein HsiE1 interacting with HsiB1 to form a novel subcomplex of the T6SS [HSI-I (VF0334)] [Pseudomonas aeruginosa PAO1]
hsiF1	1	1	1	1	1	(hsiF1) type VI secretion system hcp secretion island protein HsiF1 a gp25-like protein but not exhibit lysozyme activity [HSI-I (VF0334)] [Pseudomonas aeruginosa PAO1]
hsiG1	1	1	1	1	1	(hsiG1) type VI secretion system hcp secretion island protein HsiG1 [HSI-I (VF0334)] [Pseudomonas aeruginosa PAO1]
hsiH1	1	1	1	1	1	(hsiH1) type VI secretion system hcp secretion island protein HsiH1 [HSI-I (VF0334)] [Pseudomonas aeruginosa PAO1]
hsiJ1	1	1	1	1	1	(hsiJ1) type VI secretion system hcp secretion island protein HsiJ1 [HSI-I (VF0334)] [Pseudomonas aeruginosa PAO1]
icmF1/tssM1	1	1	1	1	1	(icmF1/tssM1) type VI secretion system protein IcmF1 [HSI-I (VF0334)] [Pseudomonas aeruginosa PAO1]
lasA	1	1	1	1	1	(lasA) LasA protease precursor [LasA (VF0088)] [Pseudomonas aeruginosa PAO1]
lasB	1	1	1	1	1	(lasB) elastase LasB [LasB (VF0087)] [Pseudomonas aeruginosa PAO1]
lasI	1	1	1	1	1	(lasI) autoinducer synthesis protein LasI [Quorum sensing (VF0093)] [Pseudomonas aeruginosa PAO1]
lip1	1	1	1	1	1	(lip1) lipoprotein [HSI-I (VF0334)] [Pseudomonas aeruginosa PAO1]
mbtH-like	1	1	1	1	1	(mbtH-like) MbtH-like protein from the pyoverdine cluster [pyoverdine (IA001)] [Pseudomonas aeruginosa PAO1]
motA	1	1	1	1	1	(motA) flagellar motor protein [Deoxyhexose linking sugar 209 Da capping structure (AI138)] [Pseudomonas aeruginosa PAO1]
motB	1	1	1	1	1	(motB) flagellar motor protein [Deoxyhexose linking sugar 209 Da capping structure (AI138)] [Pseudomonas aeruginosa PAO1]
motC	1	1	1	1	1	(motC) flagellar motor protein [Deoxyhexose linking sugar 209 Da capping structure (AI138)] [Pseudomonas aeruginosa PAO1]
motD	1	1	1	1	1	(motD) flagellar motor protein [Deoxyhexose linking sugar 209 Da capping structure (AI138)] [Pseudomonas aeruginosa PAO1]
motY	1	1	1	1	1	(motY) probable outer membrane protein precursor [Deoxyhexose linking sugar 209 Da capping structure (AI138)] [Pseudomonas aeruginosa PAO1]
mucA	1	1	1	1	1	(mucA) alkaline metalloproteinase precursor [Alginate (VF0091)] [Pseudomonas aeruginosa PAO1]
mucB	1	1	1	1	1	(mucB) anti-sigma factor MucA inhibitor of alg gene expression [Alginate (VF0091)] [Pseudomonas aeruginosa PAO1]
mucC	1	1	1	1	1	(mucC) negative regulator for alginate biosynthesis MucB [Alginate (VF0091)] [Pseudomonas aeruginosa PAO1]
mucD	1	1	1	1	1	(mucD) serine protease MucD precursor [Alginate regulation (CVF523)] [Pseudomonas aeruginosa PAO1]
mucE	1	1	1	1	1	(mucE) small envelope protein MucE [Alginate regulation (CVF523)] [Pseudomonas aeruginosa PAO1]
mucP	1	1	1	1	1	(mucP) metalloprotease protease [Alginate regulation (CVF523)] [Pseudomonas aeruginosa PAO1]
pchA	1	1	1	1	1	(pchA) salicylate biosynthesis isochorismate synthase PchA [Pyochelin (VF0095)] [Pseudomonas aeruginosa PAO1]
pchB	1	1	1	1	1	(pchB) salicylate biosynthesis protein PchB [Pyochelin (VF0095)] [Pseudomonas aeruginosa PAO1]
pchC	1	1	1	1	1	(pchC) pyochelin biosynthetic protein PchC [Pyochelin (VF0095)] [Pseudomonas aeruginosa PAO1]
pchD	1	1	1	1	1	(pchD) pyochelin biosynthesis protein PchD [Pyochelin (VF0095)] [Pseudomonas aeruginosa PAO1]
pchE	1	1	1	1	1	(pchE) dihydroaeruginoic acid synthetase PchE [Pyochelin (VF0095)] [Pseudomonas aeruginosa PAO1]
pchF	1	1	1	1	1	(pchF) pyochelin synthetase PchF [Pyochelin (VF0095)] [Pseudomonas aeruginosa PAO1]
pchG	1	1	1	1	1	(pchG) pyochelin biosynthetic protein PchG [Pyochelin (VF0095)] [Pseudomonas aeruginosa PAO1]
pchH	1	1	1	1	1	(pchH) ABC transporter ATP-binding protein [Pyochelin (VF0095)] [Pseudomonas aeruginosa PAO1]
pchI	1	1	1	1	1	(pchI) ABC transporter ATP-binding protein [Pyochelin (VF0095)] [Pseudomonas aeruginosa PAO1]
pchR	1	1	1	1	1	(pchR) transcriptional regulator PchR [Pyochelin (VF0095)] [Pseudomonas aeruginosa PAO1]
pcr1	1	1	1	1	1	(pcr1) type III secretion system protein Pcr1 [TTSS (VF0083)] [Pseudomonas aeruginosa PAO1]
pcr2	1	1	1	1	1	(pcr2) type III secretion system protein Pcr2 [TTSS (VF0083)] [Pseudomonas aeruginosa PAO1]
pcr3	1	1	1	1	1	(pcr3) type III secretion system protein Pcr3 [TTSS (VF0083)] [Pseudomonas aeruginosa PAO1]
pcr4	1	1	1	1	1	(pcr4) type III secretion system protein Pcr4 [TTSS (VF0083)] [Pseudomonas aeruginosa PAO1]
pcrD	1	1	1	1	1	(pcrD) type III secretion system protein PcrD [TTSS (VF0083)] [Pseudomonas aeruginosa PAO1]
pcrG	1	1	1	1	1	(pcrG) type III secretion system cytoplasmic regulator PcrG [TTSS (VF0083)] [Pseudomonas aeruginosa PAO1]
pcrH	1	1	1	1	1	(pcrH) type III secretion system regulatory protein PcrH [TTSS (VF0083)] [Pseudomonas aeruginosa PAO1]
pcrR	1	1	1	1	1	(pcrR) type III secretion system regulatory protein PcrR [TTSS (VF0083)] [Pseudomonas aeruginosa PAO1]
pcrV	1	1	1	1	1	(pcrV) type III secretion system hydrophilic translocator needle tip protein PcrV [TTSS (VF0083)] [Pseudomonas aeruginosa PAO1]
phzA1	2	2	2	2	2	(phzA1) phenazine biosynthesis protein PhzA [Phenazines biosynthesis (CVF536)] [Pseudomonas aeruginosa PAO1]
phzB1	2	2	2	2	2	(phzB1) phenazine biosynthesis protein PhzB [Phenazines biosynthesis (CVF536)] [Pseudomonas aeruginosa PAO1]
phzC1	2	2	2	2	2	(phzC1) phenazine biosynthesis protein PhzC [Phenazines biosynthesis (CVF536)] [Pseudomonas aeruginosa PAO1]
phzD1	2	2	2	2	2	(phzD1) phenazine biosynthesis protein PhzD isochorismatase [Phenazines biosynthesis (CVF536)] [Pseudomonas aeruginosa PAO1]
phzE1	2	2	2	2	2	(phzE1) phenazine biosynthesis protein PhzE [Phenazines biosynthesis (CVF536)] [Pseudomonas aeruginosa PAO1]
phzF1	2	2	2	2	2	(phzF1) phenazine biosynthesis protein PhzF isomerase [Phenazines biosynthesis (CVF536)] [Pseudomonas aeruginosa PAO1]
phzG1	2	2	2	2	2	(phzG1) phenazine biosynthesis protein PhzG pyridoxamine 5'-phosphate oxidase [Phenazines biosynthesis (CVF536)] [Pseudomonas aeruginosa PAO1]
phzH	1	1	1	1	1	(phzH) phenazine-modifying enzyme [Phenazines biosynthesis (CVF536)] [Pseudomonas aeruginosa PAO1]
phzM	1	1	1	1	1	(phzM) phenazine-specific methyltransferase PhzM (adenosylmethionine dependent methyltransferase) [Pyocyanin (VF0100)] [Pseudomonas aeruginosa PAO1]
phzS	1	1	1	1	1	(phzS) flavin dependent hydroxylase PhzS [Pyocyanin (VF0100)] [Pseudomonas aeruginosa PAO1]
pilB	1	1	1	1	1	(pilB) type 4 fimbrial biogenesis protein PilB [Type IV pili (VF0082)] [Pseudomonas aeruginosa PAO1]
pilE	1	1	1	1	1	(pilE) type 4 fimbrial biogenesis protein PilE [Type IV pili (VF0082)] [Pseudomonas aeruginosa PAO1]
pilF	1	1	1	1	1	(pilF) type 4 fimbrial biogenesis protein PilF [Type IV pili (VF0082)] [Pseudomonas aeruginosa PAO1]
pilG	1	1	1	1	1	(pilG) twitching motility protein PilG [Type IV pili (VF0082)] [Pseudomonas aeruginosa PAO1]
pilH	1	1	1	1	1	(pilH) twitching motility protein PilH [Type IV pili (VF0082)] [Pseudomonas aeruginosa PAO1]
pilI	1	1	1	1	1	(pilI) twitching motility protein PilI [Type IV pili (VF0082)] [Pseudomonas aeruginosa PAO1]
pilJ	1	1	1	1	1	(pilJ) twitching motility protein PilJ [Type IV pili (VF0082)] [Pseudomonas aeruginosa PAO1]
pilK	1	1	1	1	1	(pilK) methyltransferase PilK [Type IV pili (VF0082)] [Pseudomonas aeruginosa PAO1]
pilM	1	1	1	1	1	(pilM) type IV pilus inner membrane platform protein PilM [Type IV pili (VF0082)] [Pseudomonas aeruginosa PAO1]
pilN	1	1	1	1	1	(pilN) type IV pilus inner membrane platform protein PilN [Type IV pili (VF0082)] [Pseudomonas aeruginosa PAO1]
pilO	1	1	1	1	1	(pilO) type IV pilus inner membrane platform protein PilO [Type IV pili (VF0082)] [Pseudomonas aeruginosa PAO1]
pilP	1	1	1	1	1	(pilP) type IV pilus biogenesis protein PilP [Type IV pili (VF0082)] [Pseudomonas aeruginosa PAO1]
pilQ	1	1	1	1	1	(pilQ) type 4 fimbrial biogenesis protein PilQ [Type IV pili (VF0082)] [Pseudomonas aeruginosa PAO1]
pilR	1	1	1	1	1	(pilR) two-component response regulator PilR [Type IV pili (VF0082)] [Pseudomonas aeruginosa PAO1]
pilS	1	1	1	1	1	(pilS) two-component sensor PilS [Type IV pili (VF0082)] [Pseudomonas aeruginosa PAO1]
pilT	1	1	1	1	1	(pilT) twitching motility protein PilT [Type IV pili (VF0082)] [Pseudomonas aeruginosa PAO1]
pilU	1	1	1	1	1	(pilU) twitching motility protein PilU [Type IV pili (VF0082)] [Pseudomonas aeruginosa PAO1]
pilV	1	1	1	1	1	(pilV) type IV pilus biogenesis protein PilV [Type IV pili (VF0082)] [Pseudomonas aeruginosa PAO1]
pilW	1	1	1	1	1	(pilW) type IV fimbrial biogenesis protein PilW [Type IV pili (VF0082)] [Pseudomonas aeruginosa PAO1]
pilX	1	1	1	1	1	(pilX) type 4 fimbrial biogenesis protein PilX [Type IV pili (VF0082)] [Pseudomonas aeruginosa PAO1]
pilY1	1	1	1	1	1	(pilY1) type 4 fimbrial biogenesis protein PilY1 [Type IV pili (VF0082)] [Pseudomonas aeruginosa PAO1]
pilY2	1	1	1	1	1	(pilY2) type 4 fimbrial biogenesis protein PilY2 [Type IV pili (VF0082)] [Pseudomonas aeruginosa PAO1]
plcH	1	1	1	1	1	(plcH) hemolytic phospholipase C precursor [PLC (VF0092)] [Pseudomonas aeruginosa PAO1]
popB	1	1	1	1	1	(popB) type III secretion system hydrophobic translocator pore protein PopB [TTSS (VF0083)] [Pseudomonas aeruginosa PAO1]
popD	1	1	1	1	1	(popD) type III secretion system hydrophobic translocator pore protein PopD [TTSS (VF0083)] [Pseudomonas aeruginosa PAO1]
popN	1	1	1	1	1	(popN) type III secretion system outer membrane protein PopN [TTSS (VF0083)] [Pseudomonas aeruginosa PAO1]
ppkA	1	1	1	1	1	(ppkA) serine/threonine protein kinase PpkA [HSI-I (VF0334)] [Pseudomonas aeruginosa PAO1]
pppA	1	1	1	1	1	(pppA) Pseudomonas protein phosphatase PppA [HSI-I (VF0334)] [Pseudomonas aeruginosa PAO1]
pscB	1	1	1	1	1	(pscB) type III secretion system protein PscB [TTSS (VF0083)] [Pseudomonas aeruginosa PAO1]
pscC	1	1	1	1	1	(pscC) type III secretion system secretin PscC [TTSS (VF0083)] [Pseudomonas aeruginosa PAO1]
pscD	1	1	1	1	1	(pscD) type III secretion system basal body protein PscD [TTSS (VF0083)] [Pseudomonas aeruginosa PAO1]
pscE	1	1	1	1	1	(pscE) type III secretion system cochaperone PscE for PscG [TTSS (VF0083)] [Pseudomonas aeruginosa PAO1]
pscF	1	1	1	1	1	(pscF) type III secretion system needle filament protein PscF [TTSS (VF0083)] [Pseudomonas aeruginosa PAO1]
pscG	1	1	1	1	1	(pscG) type III secretion system chaperone PscG for PscF [TTSS (VF0083)] [Pseudomonas aeruginosa PAO1]
pscH	1	1	1	1	1	(pscH) type III secretion system protein PscH [TTSS (VF0083)] [Pseudomonas aeruginosa PAO1]
pscI	1	1	1	1	1	(pscI) type III secretion system inner rod protein PscI [TTSS (VF0083)] [Pseudomonas aeruginosa PAO1]
pscJ	1	1	1	1	1	(pscJ) type III secretion system inner MS ring protein [TTSS (VF0083)] [Pseudomonas aeruginosa PAO1]
pscK	1	1	1	1	1	(pscK) type III secretion system protein PscK [TTSS (VF0083)] [Pseudomonas aeruginosa PAO1]
pscL	1	1	1	1	1	(pscL) type III secretion systemt protein PscL [TTSS (VF0083)] [Pseudomonas aeruginosa PAO1]
pscN	1	1	1	1	1	(pscN) type III secretion system ATPase PscN [TTSS (VF0083)] [Pseudomonas aeruginosa PAO1]
pscO	1	1	1	1	1	(pscO) type III secretion system protein PscO [TTSS (VF0083)] [Pseudomonas aeruginosa PAO1]
pscP	1	1	1	1	1	(pscP) type III secretion system protein PscP [TTSS (VF0083)] [Pseudomonas aeruginosa PAO1]
pscQ	1	1	1	1	1	(pscQ) type III secretion system protein PscQ [TTSS (VF0083)] [Pseudomonas aeruginosa PAO1]
pscR	1	1	1	1	1	(pscR) type III secretion system protein PscR [TTSS (VF0083)] [Pseudomonas aeruginosa PAO1]
pscS	1	1	1	1	1	(pscS) type III secretion system protein PscS [TTSS (VF0083)] [Pseudomonas aeruginosa PAO1]
pscT	1	1	1	1	1	(pscT) type III secretion system protein PscT [TTSS (VF0083)] [Pseudomonas aeruginosa PAO1]
pscU	1	1	1	1	1	(pscU) type III secretion system protein PscU [TTSS (VF0083)] [Pseudomonas aeruginosa PAO1]
ptxR	1	1	1	1	1	(ptxR) transcriptional regulator PtxR [pyoverdine (IA001)] [Pseudomonas aeruginosa PAO1]
pvcA	1	1	1	1	1	(pvcA) paerucumarin biosynthesis protein PvcA [pyoverdine (IA001)] [Pseudomonas aeruginosa PAO1]
pvcB	1	1	1	1	1	(pvcB) paerucumarin biosynthesis protein PvcB [pyoverdine (IA001)] [Pseudomonas aeruginosa PAO1]
pvcC	1	1	1	1	1	(pvcC) paerucumarin biosynthesis protein PvcC [pyoverdine (IA001)] [Pseudomonas aeruginosa PAO1]
pvcD	1	1	1	1	1	(pvcD) paerucumarin biosynthesis protein PvcD [pyoverdine (IA001)] [Pseudomonas aeruginosa PAO1]
pvdA	1	1	1	1	1	(pvdA) L-ornithine N5-oxygenase PvdA [Pyoverdine (VF0094)] [Pseudomonas aeruginosa PAO1]
pvdF	1	1	1	1	1	(pvdF) pyoverdine synthetase F [pyoverdine (IA001)] [Pseudomonas aeruginosa PAO1]
pvdG	1	1	1	1	1	(pvdG) pyoverdine biosynthesis protein PvdG [pyoverdine (IA001)] [Pseudomonas aeruginosa PAO1]
pvdH	1	1	1	1	1	(pvdH) diaminobutyrate-2-oxoglutarate aminotransferase PvdH [pyoverdine (IA001)] [Pseudomonas aeruginosa PAO1]
pvdL	1	1	1	1	1	(pvdL) peptide synthase PvdL [pyoverdine (IA001)] [Pseudomonas aeruginosa PAO1]
pvdM	1	1	1	1	1	(pvdM) dipeptidase precursor [pyoverdine (IA001)] [Pseudomonas aeruginosa PAO1]
pvdN	1	1	1	1	1	(pvdN) pyoverdine biosynthesis protein PvdN [pyoverdine (IA001)] [Pseudomonas aeruginosa PAO1]
pvdO	1	1	1	1	1	(pvdO) pyoverdine biosynthesis protein PvdO [pyoverdine (IA001)] [Pseudomonas aeruginosa PAO1]
pvdP	1	1	1	1	1	(pvdP) tyrosinase required for pyoverdine maturation [pyoverdine (IA001)] [Pseudomonas aeruginosa PAO1]
pvdQ	1	1	1	1	1	(pvdQ) 3-oxo-C12-homoserine lactone acylase PvdQ [pyoverdine (IA001)] [Pseudomonas aeruginosa PAO1]
pvdS	1	1	1	1	1	(pvdS) extracytoplasmic-function sigma-70 factor [Pyoverdine (VF0094)] [Pseudomonas aeruginosa PAO1]
rhlA	1	1	1	1	1	(rhlA) rhamnosyltransferase chain A [Rhamnolipid (VF0089)] [Pseudomonas aeruginosa PAO1]
rhlB	1	1	1	1	1	(rhlB) rhamnosyltransferase chain B [Rhamnolipid (VF0089)] [Pseudomonas aeruginosa PAO1]
rhlC	1	1	1	1	1	(rhlC) rhamnosyltransferase 2 [Rhamnolipid biosynthesis (CVF524)] [Pseudomonas aeruginosa PAO1]
rhlI	1	1	1	1	1	(rhlI) autoinducer synthesis protein RhlL [Quorum sensing (VF0093)] [Pseudomonas aeruginosa PAO1]
tagF/pppB	1	1	1	1	1	(tagF/pppB) Pseudomonas protein phosphatase PppB [HSI-I (VF0334)] [Pseudomonas aeruginosa PAO1]
tagQ	1	1	1	1	1	(tagQ) type VI secretiona ssociated protein TagQ outer membrane lipoprotein [HSI-1 (Hcp-secretion island 1) (SS178)] [Pseudomonas aeruginosa PAO1]
tagR	1	1	1	1	1	(tagR) type IV secretion associated protein TagR positively regulates PpkA [HSI-I (VF0334)] [Pseudomonas aeruginosa PAO1]
tagS	1	1	1	1	1	(tagS) type IV secretion associated protein TagS forming a stable inner membrane complex with TagT [HSI-I (VF0334)] [Pseudomonas aeruginosa PAO1]
tagT	1	1	1	1	1	(tagT) type six secretion associated protein TagT ATP-binding component of ABC transporter [HSI-I (VF0334)] [Pseudomonas aeruginosa PAO1]
toxA	1	1	1	1	1	(toxA) exotoxin A precursor [ExoA (VF0086)] [Pseudomonas aeruginosa PAO1]
tse1	1	1	1	1	1	(tse1) type VI secretion system effector Tse1 peptidoglycanhydrolase [HSI-1 (Hcp-secretion island 1) (SS178)] [Pseudomonas aeruginosa PAO1]
tse2	1	1	1	1	1	(tse2) type VI secretion system effector Tse2 [HSI-1 (Hcp-secretion island 1) (SS178)] [Pseudomonas aeruginosa PAO1]
tse3	1	1	1	1	1	(tse3) type VI secretion system effector Tse3 glycoside hydrolase [HSI-1 (Hcp-secretion island 1) (SS178)] [Pseudomonas aeruginosa PAO1]
vgrG1a	1	1	1	1	1	(vgrG1a) type VI secretion system substrate VgrG1 [HSI-I (VF0334)] [Pseudomonas aeruginosa PAO1]
vgrG1b	1	1	1	1	1	(vgrG1b) type VI secretion system substrate VgrG1b [HSI-1 (Hcp-secretion island 1) (SS178)] [Pseudomonas aeruginosa PAO1]
waaA	1	1	1	1	1	(waaA) lipopolysaccharide core biosynthesis protein WaaP [LPS (VF0085)] [Pseudomonas aeruginosa PAO1]
waaC	1	1	1	1	1	(waaC) 3-deoxy-D-manno-octulosonic-acid (KDO) transferase [LPS (VF0085)] [Pseudomonas aeruginosa PAO1]
waaF	1	1	1	1	1	(waaF) heptosyltransferase I [LPS (VF0085)] [Pseudomonas aeruginosa PAO1]
waaG	1	1	1	1	1	(waaG) B-band O-antigen polymerase [LPS (VF0085)] [Pseudomonas aeruginosa PAO1]
waaP	1	1	1	1	1	(waaP) UDP-glucose:(heptosyl) LPS alpha 13-glucosyltransferase WaaG [LPS (VF0085)] [Pseudomonas aeruginosa PAO1]
xcpA/pilD	1	1	1	1	1	(xcpA/pilD) type 4 prepilin peptidase PilD [Type IV pili (VF0082)] [Pseudomonas aeruginosa PAO1]
xcpP	1	1	1	1	1	(xcpP) secretion protein XcpP [xcp secretion system (VF0084)] [Pseudomonas aeruginosa PAO1]
xcpQ	1	1	1	1	1	(xcpQ) general secretion pathway protein D [xcp secretion system (VF0084)] [Pseudomonas aeruginosa PAO1]
xcpR	1	1	1	1	1	(xcpR) general secretion pathway protein E [xcp secretion system (VF0084)] [Pseudomonas aeruginosa PAO1]
xcpS	1	1	1	1	1	(xcpS) general secretion pathway protein F [xcp secretion system (VF0084)] [Pseudomonas aeruginosa PAO1]
xcpT	1	1	1	1	1	(xcpT) general secretion pathway protein G [xcp secretion system (VF0084)] [Pseudomonas aeruginosa PAO1]
xcpU	1	1	1	1	1	(xcpU) general secretion pathway protein H [xcp secretion system (VF0084)] [Pseudomonas aeruginosa PAO1]
xcpV	1	1	1	1	1	(xcpV) general secretion pathway protein I [xcp secretion system (VF0084)] [Pseudomonas aeruginosa PAO1]
xcpW	1	1	1	1	1	(xcpW) general secretion pathway protein J [xcp secretion system (VF0084)] [Pseudomonas aeruginosa PAO1]
xcpX	1	1	1	1	1	(xcpX) general secretion pathway protein K [xcp secretion system (VF0084)] [Pseudomonas aeruginosa PAO1]
xcpY	1	1	1	1	1	(xcpY) general secretion pathway protein L [xcp secretion system (VF0084)] [Pseudomonas aeruginosa PAO1]
xcpZ	1	1	1	1	1	(xcpZ) general secretion pathway protein M [xcp secretion system (VF0084)] [Pseudomonas aeruginosa PAO1]
	233	233	233	233	233
